# Supplementary material for: Integration of single-cell RNA-sequencing and machine learning identifies GRN and FCER1G as potential peroxisomal targets in influenza pathogenesis
Source: BMC Infect Dis. 2026 May 25;26:1376. doi: 10.1186/s12879-026-13514-0 (PMC13386947; doi:10.1186/s12879-026-13514-0)
Supplement: Supplementary file 1 — Supplementary Material 1 [file 12879_2026_13514_MOESM1_ESM.csv]

Additional file 1: The result of GO enrichment analysis.
ONTOLOGY	ID	Description	GeneRatio	BgRatio	pvalue	p.adjust	qvalue	geneID	Count
BP	GO:0050670	regulation of lymphocyte proliferation	5/30	239/18614	3.66910534619252e-05	0.00078973124594239	0.000487374895609532	MNDA, LILRB2, AIF1, LGALS3, LST1	5
BP	GO:0032757	positive regulation of interleukin-8 production	2/30	63/18614	0.00461371767185886	0.030443801280003	0.0187880934774122	FCN1, CD14	2
BP	GO:0042098	T cell proliferation	3/30	213/18614	0.00477657238488604	0.0312900104053405	0.0193103231425599	LILRB2, AIF1, LGALS3	3
BP	GO:0042060	wound healing	4/30	439/18614	0.00514586393958067	0.0334666259092153	0.0206536000604147	FCER1G, S100A8, SERPINA1, ANXA5	4
BP	GO:0032102	negative regulation of response to external stimulus	4/30	446/18614	0.00544054658111267	0.0350716766567754	0.0216441413927468	HCK, AIF1, FGR, GRN	4
BP	GO:0007596	blood coagulation	3/30	224/18614	0.00549364097708143	0.0350716766567754	0.0216441413927468	FCER1G, SERPINA1, ANXA5	3
BP	GO:0002685	regulation of leukocyte migration	3/30	227/18614	0.00569984730923755	0.0360326011716835	0.022237166535855	SPI1, AIF1, LGALS3	3
BP	GO:0045055	regulated exocytosis	3/30	228/18614	0.00576960721469372	0.036159263889184	0.0223153351901112	SPI1, HCK, FGR	3
BP	GO:0048002	antigen processing and presentation of peptide antigen	2/30	71/18614	0.00582382553445083	0.036159263889184	0.0223153351901112	CTSS, FCER1G	2
BP	GO:0002764	immune response-regulating signaling pathway	10/30	450/18614	1.20301674007128e-09	4.69450181403549e-07	2.89716576786075e-07	CTSS, FCER1G, MNDA, LILRB2, HCK, FCN1, FPR1, FGR, CD14, LGALS3	10
BP	GO:0002768	immune response-regulating cell surface receptor signaling pathway	9/30	329/18614	1.55790989403833e-09	4.69450181403549e-07	2.89716576786075e-07	FCER1G, MNDA, LILRB2, HCK, FCN1, FPR1, FGR, CD14, LGALS3	9
BP	GO:0031349	positive regulation of defense response	10/30	441/18614	9.89746662212725e-10	4.69450181403549e-07	2.89716576786075e-07	CTSS, MNDA, SPI1, HCK, S100A9, FCN1, S100A12, CD14, S100A8, GRN	10
BP	GO:0002683	negative regulation of immune system process	10/30	487/18614	2.57496138822648e-09	5.81941273739184e-07	3.59139351515798e-07	MNDA, LILRB2, SPI1, CD68, HCK, FGR, LILRB3, GRN, LGALS3, LST1	10
BP	GO:0002757	immune response-activating signaling pathway	9/30	423/18614	1.3915129327463e-08	2.5158553824053e-06	1.55263548285376e-06	CTSS, FCER1G, MNDA, HCK, FCN1, FPR1, FGR, CD14, LGALS3	9
BP	GO:0002429	immune response-activating cell surface receptor signaling pathway	8/30	302/18614	1.87845387414456e-08	2.83020383704447e-06	1.74663254964319e-06	FCER1G, MNDA, HCK, FCN1, FPR1, FGR, CD14, LGALS3	8
BP	GO:0042742	defense response to bacterium	8/30	314/18614	2.54219291890651e-08	2.97390717889653e-06	1.83531765814527e-06	FCER1G, S100A9, FGR, S100A12, S100A8, LYZ, GRN, MPEG1	8
BP	GO:0002695	negative regulation of leukocyte activation	7/30	202/18614	2.6317762645102e-08	2.97390717889653e-06	1.83531765814527e-06	MNDA, LILRB2, SPI1, FGR, GRN, LGALS3, LST1	7
BP	GO:0002253	activation of immune response	9/30	495/18614	5.38246081403487e-08	4.98964816447473e-06	3.07931244430788e-06	CTSS, FCER1G, MNDA, HCK, FCN1, FPR1, FGR, CD14, LGALS3	9
BP	GO:0050866	negative regulation of cell activation	7/30	225/18614	5.51952230583488e-08	4.98964816447473e-06	3.07931244430788e-06	MNDA, LILRB2, SPI1, FGR, GRN, LGALS3, LST1	7
BP	GO:0006909	phagocytosis	7/30	236/18614	7.65118770841685e-08	6.1395923834503e-06	3.78898924456062e-06	FCER1G, HCK, AIF1, FCN1, FGR, NCF2, CD14	7
BP	GO:0030595	leukocyte chemotaxis	7/30	241/18614	8.8290598434573e-08	6.1395923834503e-06	3.78898924456062e-06	FCER1G, SPI1, AIF1, S100A9, S100A12, S100A8, LGALS3	7
BP	GO:0097529	myeloid leukocyte migration	7/30	241/18614	8.8290598434573e-08	6.1395923834503e-06	3.78898924456062e-06	FCER1G, SPI1, AIF1, S100A9, S100A12, S100A8, LGALS3	7
BP	GO:0045088	regulation of innate immune response	8/30	373/18614	9.60279081610083e-08	6.20065921268225e-06	3.82667603949883e-06	CTSS, MNDA, SPI1, HCK, FCN1, FGR, CD14, GRN	8
BP	GO:0050900	leukocyte migration	8/30	393/18614	1.43315958992056e-07	8.63717512858792e-06	5.33034794847648e-06	FCER1G, SPI1, HCK, AIF1, S100A9, S100A12, S100A8, LGALS3	8
BP	GO:0050817	coagulation	3/30	229/18614	0.00583988111484609	0.036159263889184	0.0223153351901112	FCER1G, SERPINA1, ANXA5	3
BP	GO:0045730	respiratory burst	4/30	39/18614	4.33476369844036e-07	2.4491414896188e-05	1.51146365800881e-05	CYBB, HCK, NCF2, GRN	4
BP	GO:0002831	regulation of response to biotic stimulus	8/30	463/18614	4.98996889716549e-07	2.55202813620675e-05	1.57495914321097e-05	CTSS, MNDA, SPI1, HCK, FCN1, FGR, CD14, GRN	8
BP	GO:0060326	cell chemotaxis	7/30	312/18614	5.08147195262406e-07	2.55202813620675e-05	1.57495914321097e-05	FCER1G, SPI1, AIF1, S100A9, S100A12, S100A8, LGALS3	7
BP	GO:0002433	immune response-regulating cell surface receptor signaling pathway involved in phagocytosis	2/30	26/18614	0.000796705644711419	0.00827841267608187	0.00510894121835514	HCK, FGR	2
BP	GO:0007599	hemostasis	3/30	230/18614	0.00591067005557909	0.0363486104098197	0.0224321885388967	FCER1G, SERPINA1, ANXA5	3
BP	GO:0002833	positive regulation of response to biotic stimulus	7/30	327/18614	6.96602683945752e-07	3.24498771140787e-05	2.00261235100859e-05	CTSS, MNDA, SPI1, HCK, FCN1, CD14, GRN	7
BP	GO:0030593	neutrophil chemotaxis	5/30	107/18614	7.26043097511774e-07	3.24498771140787e-05	2.00261235100859e-05	FCER1G, S100A9, S100A12, S100A8, LGALS3	5
BP	GO:0001819	positive regulation of cytokine production	8/30	489/18614	7.5381351703059e-07	3.24498771140787e-05	2.00261235100859e-05	FCER1G, MNDA, LILRB2, CYBB, AIF1, FCN1, FGR, CD14	8
BP	GO:0032496	response to lipopolysaccharide	7/30	345/18614	9.97276524480915e-07	4.09789990059431e-05	2.52897874629132e-05	LILRB2, SPI1, CD68, HCK, S100A9, CD14, S100A8	7
BP	GO:0050766	positive regulation of phagocytosis	2/30	73/18614	0.00614668569833265	0.0375446207519778	0.0231702945954218	FCER1G, FCN1	2
BP	GO:0002237	response to molecule of bacterial origin	7/30	366/18614	1.4791505953671e-06	5.81370494874721e-05	3.58787100935726e-05	LILRB2, SPI1, CD68, HCK, S100A9, CD14, S100A8	7
BP	GO:1990266	neutrophil migration	5/30	128/18614	1.76480780484434e-06	6.62433585241257e-05	4.08814392382239e-05	FCER1G, S100A9, S100A12, S100A8, LGALS3	5
BP	GO:0050832	defense response to fungus	4/30	56/18614	1.89923058486993e-06	6.62433585241257e-05	4.08814392382239e-05	SPI1, S100A9, S100A12, S100A8	4
BP	GO:0002274	myeloid leukocyte activation	6/30	240/18614	1.97756296673696e-06	6.62433585241257e-05	4.08814392382239e-05	FCER1G, SPI1, AIF1, FGR, S100A12, GRN	6
BP	GO:0071621	granulocyte chemotaxis	5/30	131/18614	1.978507389548e-06	6.62433585241257e-05	4.08814392382239e-05	FCER1G, S100A9, S100A12, S100A8, LGALS3	5
BP	GO:0009620	response to fungus	4/30	67/18614	3.91496363258586e-06	0.000124046536617201	7.65541038741461e-05	SPI1, S100A9, S100A12, S100A8	4
BP	GO:0052547	regulation of peptidase activity	7/30	425/18614	3.97936898440137e-06	0.000124046536617201	7.65541038741461e-05	CTSS, CTSB, S100A9, S100A8, CST3, SERPINA1, GRN	7
BP	GO:0097530	granulocyte migration	5/30	156/18614	4.66495440911031e-06	0.000140570626194524	8.67517837483671e-05	FCER1G, S100A9, S100A12, S100A8, LGALS3	5
BP	GO:0051250	negative regulation of lymphocyte activation	5/30	168/18614	6.6980319238108e-06	0.00019532325352016	0.000120541830886918	MNDA, LILRB2, FGR, LGALS3, LST1	5
BP	GO:0045089	positive regulation of innate immune response	6/30	300/18614	7.14654472846055e-06	0.00020188988857901	0.000124594365331714	CTSS, MNDA, SPI1, HCK, FCN1, CD14	6
BP	GO:0050777	negative regulation of immune response	5/30	191/18614	1.24887601712979e-05	0.000342116339237978	0.000211133744522739	SPI1, HCK, FGR, GRN, LGALS3	5
BP	GO:2000116	regulation of cysteine-type endopeptidase activity	3/30	234/18614	0.0061989968519578	0.0376100211689252	0.0232106558215304	S100A9, S100A8, CST3	3
BP	GO:0002275	myeloid cell activation involved in immune response	4/30	98/18614	1.78219592833869e-05	0.000468926532382444	0.000289393411926753	FCER1G, SPI1, FGR, GRN	4
BP	GO:0002431	Fc receptor mediated stimulatory signaling pathway	3/30	32/18614	1.81553414086123e-05	0.000468926532382444	0.000289393411926753	FCER1G, HCK, FGR	3
BP	GO:0038094	Fc-gamma receptor signaling pathway	3/30	33/18614	1.99491648553114e-05	0.000490518627073343	0.000302718761468178	FCER1G, HCK, FGR	3
BP	GO:0050764	regulation of phagocytosis	4/30	101/18614	2.00765367275594e-05	0.000490518627073343	0.000302718761468178	FCER1G, HCK, FCN1, FGR	4
BP	GO:0010001	glial cell differentiation	3/30	235/18614	0.00627237639419063	0.0377436478902203	0.0232931222424508	S100A9, S100A8, GRN	3
BP	GO:0071222	cellular response to lipopolysaccharide	5/30	224/18614	2.69089156165185e-05	0.000640148939929808	0.000395061642015368	LILRB2, SPI1, CD68, HCK, CD14	5
BP	GO:0019882	antigen processing and presentation	4/30	114/18614	3.23383982577248e-05	0.000734365415902594	0.00045320641642801	CTSS, FCER1G, LILRB2, CD68	4
BP	GO:0002218	activation of innate immune response	5/30	233/18614	3.24940449514422e-05	0.000734365415902594	0.00045320641642801	CTSS, MNDA, HCK, FCN1, CD14	5
BP	GO:0071219	cellular response to molecule of bacterial origin	5/30	237/18614	3.52478753689218e-05	0.00077717266667086	0.000479624491541169	LILRB2, SPI1, CD68, HCK, CD14	5
BP	GO:0006801	superoxide metabolic process	2/30	74/18614	0.00631113004393902	0.0377436478902203	0.0232931222424508	CYBB, NCF2	2
BP	GO:0032944	regulation of mononuclear cell proliferation	5/30	243/18614	3.97148736502665e-05	0.000834935948368394	0.000515272534507742	MNDA, LILRB2, AIF1, LGALS3, LST1	5
BP	GO:0042119	neutrophil activation	3/30	42/18614	4.15663051846756e-05	0.000853998633794244	0.000527036883920528	FCER1G, SPI1, GRN	3
BP	GO:0050727	regulation of inflammatory response	6/30	414/18614	4.40769771780577e-05	0.000877179036057277	0.000541342441907728	HCK, S100A9, FGR, S100A12, S100A8, GRN	6
BP	GO:0014002	astrocyte development	3/30	43/18614	4.46352164365429e-05	0.000877179036057277	0.000541342441907728	S100A9, S100A8, GRN	3
BP	GO:0030574	collagen catabolic process	3/30	45/18614	5.12112350262551e-05	0.000984999073696481	0.000607882521028336	CTSS, CTSB, CST3	3
BP	GO:0071216	cellular response to biotic stimulus	5/30	264/18614	5.89022716280866e-05	0.0011093261156623	0.0006846097360282	LILRB2, SPI1, CD68, HCK, CD14	5
BP	GO:0036230	granulocyte activation	3/30	48/18614	6.22174177415758e-05	0.0011436176328152	0.000705772409632113	FCER1G, SPI1, GRN	3
BP	GO:0070663	regulation of leukocyte proliferation	5/30	268/18614	6.32531876557082e-05	0.0011436176328152	0.000705772409632113	MNDA, LILRB2, AIF1, LGALS3, LST1	5
BP	GO:0010466	negative regulation of peptidase activity	3/30	236/18614	0.00634627707888659	0.0377436478902203	0.0232931222424508	CTSB, CST3, SERPINA1	3
BP	GO:0006968	cellular defense response	3/30	52/18614	7.9153487230615e-05	0.00140303436189169	0.000865868900561939	MNDA, LILRB2, NCF2	3
BP	GO:0038093	Fc receptor signaling pathway	3/30	54/18614	8.86452210103643e-05	0.00154106307294941	0.000951051966305528	FCER1G, HCK, FGR	3
BP	GO:0002366	leukocyte activation involved in immune response	5/30	296/18614	0.000101099259861605	0.0017244100172621	0.00106420273538532	FCER1G, SPI1, FGR, GRN, LGALS3	5
BP	GO:0050729	positive regulation of inflammatory response	4/30	154/18614	0.000104425747513356	0.00174816436577915	0.001078862498676	S100A9, S100A12, S100A8, GRN	4
BP	GO:0002263	cell activation involved in immune response	5/30	300/18614	0.000107681311919968	0.00176988919955729	0.00109226976684369	FCER1G, SPI1, FGR, GRN, LGALS3	5
BP	GO:0046651	lymphocyte proliferation	5/30	306/18614	0.000118167560912152	0.00190756205472475	0.00117723321961355	MNDA, LILRB2, AIF1, LGALS3, LST1	5
BP	GO:0150076	neuroinflammatory response	2/30	76/18614	0.0066460150278816	0.0390129713324998	0.0240764727599265	AIF1, GRN	2
BP	GO:0006919	activation of cysteine-type endopeptidase activity involved in apoptotic process	2/30	76/18614	0.0066460150278816	0.0390129713324998	0.0240764727599265	S100A9, S100A8	2
BP	GO:0032943	mononuclear cell proliferation	5/30	313/18614	0.00013137575346442	0.0020835733531901	0.0012858568667801	MNDA, LILRB2, AIF1, LGALS3, LST1	5
BP	GO:0002220	innate immune response activating cell surface receptor signaling pathway	2/30	78/18614	0.00698885225677388	0.0407607899362812	0.0251551218749756	FCN1, CD14	2
BP	GO:0031663	lipopolysaccharide-mediated signaling pathway	3/30	65/18614	0.000154249699767858	0.00240416773431282	0.00148370854586143	SPI1, HCK, CD14	3
BP	GO:0070486	leukocyte aggregation	2/30	13/18614	0.000193716288681871	0.00296812754183749	0.00183175081180003	S100A9, S100A8	2
BP	GO:0002548	monocyte chemotaxis	3/30	71/18614	0.000200523250165772	0.00302121696916429	0.00186451443136595	AIF1, S100A12, LGALS3	3
BP	GO:0071677	positive regulation of mononuclear cell migration	3/30	72/18614	0.000209014457843061	0.00308330255270056	0.00190282994053481	SPI1, AIF1, LGALS3	3
BP	GO:0010952	positive regulation of peptidase activity	4/30	185/18614	0.000211465440561322	0.00308330255270056	0.00190282994053481	CTSS, S100A9, S100A8, GRN	4
BP	GO:0070661	leukocyte proliferation	5/30	348/18614	0.000215280028842699	0.00308909755672699	0.00190640627045331	MNDA, LILRB2, AIF1, LGALS3, LST1	5
BP	GO:0002679	respiratory burst involved in defense response	2/30	15/18614	0.000260249627195982	0.00361947173823335	0.0022337214965809	HCK, GRN	2
BP	GO:1902563	regulation of neutrophil activation	2/30	15/18614	0.000260249627195982	0.00361947173823335	0.0022337214965809	SPI1, GRN	2
BP	GO:0002437	inflammatory response to antigenic stimulus	3/30	78/18614	0.000264884045175684	0.00362810873998209	0.0022390517375297	CD68, HCK, FGR	3
BP	GO:0071674	mononuclear cell migration	4/30	202/18614	0.000295737916258061	0.00393643800981107	0.00242933412342789	SPI1, AIF1, S100A12, LGALS3	4
BP	GO:0043299	leukocyte degranulation	3/30	81/18614	0.000296103744100833	0.00393643800981107	0.00242933412342789	SPI1, HCK, FGR	3
BP	GO:0017014	protein nitrosylation	2/30	17/18614	0.000336410199552063	0.00425784895035982	0.00262768973415312	S100A9, S100A8	2
BP	GO:0018119	peptidyl-cysteine S-nitrosylation	2/30	17/18614	0.000336410199552063	0.00425784895035982	0.00262768973415312	S100A9, S100A8	2
BP	GO:0002758	innate immune response-activating signaling pathway	4/30	209/18614	0.000336609605520508	0.00425784895035982	0.00262768973415312	CTSS, HCK, FCN1, CD14	4
BP	GO:0002697	regulation of immune effector process	5/30	384/18614	0.000339120712860516	0.00425784895035982	0.00262768973415312	SPI1, FCN1, FGR, GRN, LGALS3	5
BP	GO:0022604	regulation of cell morphogenesis	3/30	245/18614	0.00703499506036138	0.0407668944523505	0.0251588892172168	HCK, FGR, LST1	3
BP	GO:0048708	astrocyte differentiation	3/30	87/18614	0.000365467433178812	0.00452578848758419	0.00279304599257059	S100A9, S100A8, GRN	3
BP	GO:0050672	negative regulation of lymphocyte proliferation	3/30	88/18614	0.000377955663831795	0.00455715305514573	0.00281240232793111	MNDA, LILRB2, LST1	3
BP	GO:0097067	cellular response to thyroid hormone stimulus	2/30	18/18614	0.000378082388424701	0.00455715305514573	0.00281240232793111	CTSS, CTSB	2
BP	GO:0032945	negative regulation of mononuclear cell proliferation	3/30	89/18614	0.000390715694699013	0.00464746036852511	0.00286813460097614	MNDA, LILRB2, LST1	3
BP	GO:0002523	leukocyte migration involved in inflammatory response	2/30	19/18614	0.00042213944577343	0.00489248793563052	0.00301935096167231	S100A9, S100A8	2
BP	GO:0002283	neutrophil activation involved in immune response	2/30	19/18614	0.00042213944577343	0.00489248793563052	0.00301935096167231	FCER1G, SPI1	2
BP	GO:0002544	chronic inflammatory response	2/30	20/18614	0.000468574091562571	0.00529488723465705	0.00326768774379161	S100A9, S100A8	2
BP	GO:0002577	regulation of antigen processing and presentation	2/30	20/18614	0.000468574091562571	0.00529488723465705	0.00326768774379161	LILRB2, CD68	2
BP	GO:0007159	leukocyte cell-cell adhesion	5/30	415/18614	0.000483770027493566	0.0053783087178556	0.00331917049425182	LILRB2, AIF1, S100A9, S100A8, LGALS3	5
BP	GO:0070664	negative regulation of leukocyte proliferation	3/30	96/18614	0.000487855436796636	0.0053783087178556	0.00331917049425182	MNDA, LILRB2, LST1	3
BP	GO:0097305	response to alcohol	3/30	252/18614	0.00760034527925792	0.0434947112414088	0.0268423346040366	CYBB, CD14, S100A8	3
BP	GO:0019221	cytokine-mediated signaling pathway	4/30	492/18614	0.00766366733050973	0.0434947112414088	0.0268423346040366	FCER1G, LILRB2, SPI1, HCK	4
BP	GO:0061844	antimicrobial humoral immune response mediated by antimicrobial peptide	2/30	82/18614	0.00769817898078031	0.0434947112414088	0.0268423346040366	S100A9, S100A12	2
BP	GO:0022407	regulation of cell-cell adhesion	4/30	491/18614	0.007609839541807	0.0434947112414088	0.0268423346040366	LILRB2, SPI1, AIF1, LGALS3	4
BP	GO:0006959	humoral immune response	4/30	250/18614	0.000661412317601117	0.00720381608567963	0.00444576446833978	S100A9, FCN1, S100A12, LYZ	4
BP	GO:0008625	extrinsic apoptotic signaling pathway via death domain receptors	2/30	86/18614	0.0084387035543476	0.0473825342430449	0.0292416664518093	SPI1, LGALS3	2
BP	GO:0048678	response to axon injury	2/30	87/18614	0.00862866205131627	0.0481500647801846	0.0297153403976454	AIF1, GRN	2
BP	GO:0032963	collagen metabolic process	3/30	108/18614	0.000688058967762055	0.00740482508162974	0.00456981519942217	CTSS, CTSB, CST3	3
BP	GO:0035304	regulation of protein dephosphorylation	2/30	88/18614	0.00882053894404847	0.0489188172111645	0.030189768423285	LILRB2, LGALS3	2
BP	GO:0051238	sequestering of metal ion	2/30	26/18614	0.000796705644711419	0.00827841267608187	0.00510894121835514	S100A9, S100A8	2
BP	GO:0038096	Fc-gamma receptor signaling pathway involved in phagocytosis	2/30	26/18614	0.000796705644711419	0.00827841267608187	0.00510894121835514	HCK, FGR	2
BP	GO:0002699	positive regulation of immune effector process	3/30	267/18614	0.00890075146267883	0.0490626787942784	0.0302785511888304	SPI1, FCN1, FGR	3
BP	GO:0051090	regulation of DNA-binding transcription factor activity	5/30	465/18614	0.000809748678880658	0.00831832733759221	0.00513357416036781	SPI1, HCK, S100A9, S100A12, S100A8	5
BP	GO:0050830	defense response to Gram-positive bacterium	3/30	118/18614	0.000889869507696217	0.00903867455008292	0.00557812937999994	FGR, LYZ, MPEG1	3
BP	GO:0021782	glial cell development	3/30	119/18614	0.000911893676244161	0.00915946537027469	0.0056526742504024	S100A9, S100A8, GRN	3
BP	GO:0071675	regulation of mononuclear cell migration	3/30	122/18614	0.000980037364188508	0.00962993236115664	0.00594301834118889	SPI1, AIF1, LGALS3	3
BP	GO:0002698	negative regulation of immune effector process	3/30	122/18614	0.000980037364188508	0.00962993236115664	0.00594301834118889	SPI1, GRN, LGALS3	3
BP	GO:0006882	intracellular zinc ion homeostasis	2/30	30/18614	0.00106209765602177	0.0101305167210647	0.00625194907098774	S100A9, S100A8	2
BP	GO:0097066	response to thyroid hormone	2/30	30/18614	0.00106209765602177	0.0101305167210647	0.00625194907098774	CTSS, CTSB	2
BP	GO:0019730	antimicrobial humoral response	3/30	126/18614	0.0010758070854228	0.0101305167210647	0.00625194907098774	S100A9, S100A12, LYZ	3
BP	GO:0045471	response to ethanol	3/30	126/18614	0.0010758070854228	0.0101305167210647	0.00625194907098774	CYBB, CD14, S100A8	3
BP	GO:0019886	antigen processing and presentation of exogenous peptide antigen via MHC class II	2/30	31/18614	0.00113420982644977	0.0105703678671195	0.00652339889330852	CTSS, FCER1G	2
BP	GO:0002862	negative regulation of inflammatory response to antigenic stimulus	2/30	32/18614	0.00120861345878585	0.0111488425177797	0.00688039885237918	HCK, FGR	2
BP	GO:0071404	cellular response to low-density lipoprotein particle stimulus	2/30	33/18614	0.00128530147774911	0.0117364902614666	0.00724305989587485	FCER1G, CD68	2
BP	GO:0055094	response to lipoprotein particle	2/30	34/18614	0.00136426682360348	0.0123329720853754	0.00761117280536676	FCER1G, CD68	2
BP	GO:0008360	regulation of cell shape	3/30	138/18614	0.0013980417653859	0.0125131659000877	0.00772237765142813	HCK, FGR, LST1	3
BP	GO:0002495	antigen processing and presentation of peptide antigen via MHC class II	2/30	35/18614	0.00144550245212855	0.0127877215794859	0.007891816997121	CTSS, FCER1G	2
BP	GO:2001235	positive regulation of apoptotic signaling pathway	3/30	140/18614	0.00145700810031753	0.0127877215794859	0.007891816997121	CTSS, S100A9, S100A8	3
BP	GO:0071402	cellular response to lipoprotein particle stimulus	2/30	37/18614	0.00161475645771337	0.0139022841692656	0.00857965837181037	FCER1G, CD68	2
BP	GO:0002504	antigen processing and presentation of peptide or polysaccharide antigen via MHC class II	2/30	37/18614	0.00161475645771337	0.0139022841692656	0.00857965837181037	CTSS, FCER1G	2
BP	GO:0002687	positive regulation of leukocyte migration	3/30	147/18614	0.00167565015131659	0.0142904503470773	0.00881921132271889	SPI1, AIF1, LGALS3	3
BP	GO:0045861	negative regulation of proteolysis	4/30	330/18614	0.001847191601546	0.015606179512127	0.00963120067702293	CTSB, CST3, SERPINA1, CTSZ	4
BP	GO:0002478	antigen processing and presentation of exogenous peptide antigen	2/30	40/18614	0.00188548936954073	0.015782244352452	0.00973985736702325	CTSS, FCER1G	2
BP	GO:0052548	regulation of endopeptidase activity	4/30	336/18614	0.0019726314854938	0.0163601730540036	0.0100965203989542	S100A9, S100A8, CST3, SERPINA1	4
BP	GO:0051092	positive regulation of NF-kappaB transcription factor activity	3/30	159/18614	0.00209629537755245	0.0172277365573401	0.0106319287091177	S100A9, S100A12, S100A8	3
BP	GO:0051346	negative regulation of hydrolase activity	4/30	345/18614	0.0021717268764255	0.0175656679669147	0.0108404797653293	CTSB, CST3, SERPINA1, LGALS3	4
BP	GO:0042554	superoxide anion generation	2/30	43/18614	0.00217627744722837	0.0175656679669147	0.0108404797653293	CYBB, NCF2	2
BP	GO:0051602	response to electrical stimulus	2/30	44/18614	0.00227763117561075	0.018221049404886	0.0112449419941658	AIF1, CD14	2
BP	GO:0097028	dendritic cell differentiation	2/30	45/18614	0.00238118559145189	0.0188823839883554	0.0116530781483795	LILRB2, SPI1	2
BP	GO:0001774	microglial cell activation	2/30	47/18614	0.00259486899885804	0.0202220825428247	0.012479859976359	AIF1, GRN	2
BP	GO:0002861	regulation of inflammatory response to antigenic stimulus	2/30	47/18614	0.00259486899885804	0.0202220825428247	0.012479859976359	HCK, FGR	2
BP	GO:0045862	positive regulation of proteolysis	4/30	365/18614	0.00266330491307192	0.0205780140292052	0.0126995196034918	CTSS, S100A9, S100A8, GRN	4
BP	GO:0043300	regulation of leukocyte degranulation	2/30	48/18614	0.00270498428499354	0.0207229304545268	0.0127889533545636	SPI1, FGR	2
BP	GO:0031640	killing of cells of another organism	2/30	49/18614	0.00281727284767187	0.0212234554524614	0.0130978474497025	S100A12, LYZ	2
BP	GO:0019884	antigen processing and presentation of exogenous antigen	2/30	49/18614	0.00281727284767187	0.0212234554524614	0.0130978474497025	CTSS, FCER1G	2
BP	GO:0002269	leukocyte activation involved in inflammatory response	2/30	50/18614	0.00293172787194698	0.0217236229200005	0.0134065208984633	AIF1, GRN	2
BP	GO:0018198	peptidyl-cysteine modification	2/30	50/18614	0.00293172787194698	0.0217236229200005	0.0134065208984633	S100A9, S100A8	2
BP	GO:0002696	positive regulation of leukocyte activation	4/30	377/18614	0.00299244880010595	0.0219932822381771	0.013572938502834	LILRB2, SPI1, AIF1, FGR	4
BP	GO:2001233	regulation of apoptotic signaling pathway	4/30	381/18614	0.00310810339272805	0.0225773013387564	0.0139333601648124	CTSS, S100A9, S100A8, LGALS3	4
BP	GO:0042129	regulation of T cell proliferation	3/30	183/18614	0.00312186135768203	0.0225773013387564	0.0139333601648124	LILRB2, AIF1, LGALS3	3
BP	GO:0045576	mast cell activation	2/30	69/18614	0.00550904655449348	0.0350716766567754	0.0216441413927468	FGR, S100A12	2
BP	GO:0050728	negative regulation of inflammatory response	3/30	187/18614	0.00331786531671432	0.0238043670342043	0.0146906317281419	HCK, FGR, GRN	3
BP	GO:0002221	pattern recognition receptor signaling pathway	3/30	189/18614	0.00341864330849668	0.0243342799281969	0.015017662275203	CTSS, FCN1, CD14	3
BP	GO:0050867	positive regulation of cell activation	4/30	394/18614	0.00350515238408781	0.0247551387126201	0.0152773911477511	LILRB2, SPI1, AIF1, FGR	4
BP	GO:0061900	glial cell activation	2/30	55/18614	0.00353626244652912	0.0247812500128862	0.0152935054807053	AIF1, GRN	2
BP	GO:0002752	cell surface pattern recognition receptor signaling pathway	2/30	56/18614	0.00366357396769965	0.0254759297446191	0.0157222202662414	FCN1, CD14	2
BP	GO:0001906	cell killing	3/30	197/18614	0.00384052267564788	0.0265025381586694	0.0163557815837154	SPI1, S100A12, LYZ	3
BP	GO:0002886	regulation of myeloid leukocyte mediated immunity	2/30	60/18614	0.00419394494339955	0.0287221684002515	0.0177256046252134	SPI1, FGR	2
BP	GO:0022408	negative regulation of cell-cell adhesion	3/30	205/18614	0.00429294633881734	0.0291791239871495	0.0180076102855021	LILRB2, SPI1, LGALS3	3
BP	GO:0022617	extracellular matrix disassembly	2/30	62/18614	0.00447171199472273	0.0299439084683655	0.0184795895298483	CTSS, CST3	2
BP	GO:0002285	lymphocyte activation involved in immune response	3/30	208/18614	0.00447061541238349	0.0299439084683655	0.0184795895298483	FCER1G, SPI1, LGALS3	3
BP	GO:2001244	positive regulation of intrinsic apoptotic signaling pathway	2/30	63/18614	0.00461371767185886	0.030443801280003	0.0187880934774122	S100A9, S100A8	2
CC	GO:0034774	secretory granule lumen	10/30	322/19518	2.91446904757241e-11	7.71536249818411e-10	3.74835425012993e-10	MNDA, S100A9, FCN1, FGR, S100A12, S100A8, LYZ, SERPINA1, GRN, CTSZ	10
CC	GO:0060205	cytoplasmic vesicle lumen	10/30	325/19518	3.19283095148619e-11	7.71536249818411e-10	3.74835425012993e-10	MNDA, S100A9, FCN1, FGR, S100A12, S100A8, LYZ, SERPINA1, GRN, CTSZ	10
CC	GO:0031983	vesicle lumen	10/30	327/19518	3.39136813106994e-11	7.71536249818411e-10	3.74835425012993e-10	MNDA, S100A9, FCN1, FGR, S100A12, S100A8, LYZ, SERPINA1, GRN, CTSZ	10
CC	GO:0070820	tertiary granule	8/30	164/19518	1.04674494602807e-10	1.90507580177109e-09	9.25542899645874e-10	CTSS, FCER1G, LILRB2, CYBB, FPR1, LYZ, CST3, LGALS3	8
CC	GO:1904813	ficolin-1-rich granule lumen	7/30	124/19518	6.34907540837442e-10	9.62943103603453e-09	4.67826609038115e-09	CTSS, MNDA, CTSB, FCN1, CST3, SERPINA1, CTSZ	7
CC	GO:0062023	collagen-containing extracellular matrix	9/30	415/19518	7.84797570188072e-09	1.02023684124449e-07	4.95661623276677e-08	CTSS, CTSB, S100A9, FCN1, S100A8, SERPINA1, CTSZ, LGALS3, ANXA5	9
CC	GO:0030134	COPII-coated ER to Golgi transport vesicle	2/30	93/19518	0.00895845635835128	0.0291149831646417	0.0141449310921336	SERPINA1, CTSZ	2
CC	GO:0030667	secretory granule membrane	8/30	319/19518	1.99647852097381e-08	2.27099431760771e-07	1.10331707738026e-07	FCER1G, LILRB2, CYBB, CD68, FPR1, CD14, LILRB3, LGALS3	8
CC	GO:0101003	ficolin-1-rich granule membrane	4/30	61/19518	2.22630390957592e-06	2.25104061968232e-05	1.09362297312501e-05	FCER1G, LILRB2, FPR1, LGALS3	4
CC	GO:0042582	azurophil granule	5/30	155/19518	3.59407658637004e-06	2.9732815396334e-05	1.44450925002432e-05	MNDA, CD68, FPR1, LYZ, GRN	5
CC	GO:0005775	vacuolar lumen	5/30	176/19518	6.68552193176765e-06	5.06985413159047e-05	2.46308702749335e-05	CTSS, MNDA, CTSB, LYZ, GRN	5
CC	GO:0045335	phagocytic vesicle	4/30	141/19518	6.18045880849548e-05	0.000432632116594684	0.000210185643689725	CTSS, CYBB, NCF2, MPEG1	4
CC	GO:1904724	tertiary granule lumen	3/30	55/19518	8.14498522308227e-05	0.000529424039500348	0.000257210059676282	CTSS, LYZ, CST3	3
CC	GO:0005766	primary lysosome	5/30	155/19518	3.59407658637004e-06	2.9732815396334e-05	1.44450925002432e-05	MNDA, CD68, FPR1, LYZ, GRN	5
CC	GO:0070821	tertiary granule membrane	3/30	73/19518	0.000189526538756512	0.00114979433512284	0.000558604535282352	FCER1G, LILRB2, CYBB	3
CC	GO:0035578	azurophil granule lumen	3/30	91/19518	0.000363356540691049	0.00194502618840503	0.000944951994366815	MNDA, LYZ, GRN	3
CC	GO:0043020	NADPH oxidase complex	2/30	18/19518	0.000344125524633425	0.00194502618840503	0.000944951994366815	CYBB, NCF2	2
CC	GO:0009897	external side of plasma membrane	5/30	426/19518	0.00043943183665356	0.00222157206308189	0.00107930626546488	FCER1G, CTSB, FCN1, CD14, ANXA5	5
CC	GO:0036019	endolysosome	2/30	29/19518	0.000903624118549184	0.00432788393620925	0.00210261567751057	CTSS, CTSB	2
CC	GO:0043202	lysosomal lumen	2/30	98/19518	0.00990600027367027	0.0300482008301331	0.0145983161927772	CTSS, CTSB	2
CC	GO:1904090	peptidase inhibitor complex	1/30	11/19518	0.0167823964871497	0.0436342308665893	0.021198816615347	CTSB	1
CC	GO:0019897	extrinsic component of plasma membrane	3/30	147/19518	0.00146397870828091	0.00666110312267814	0.00323616346041043	HCK, FCN1, FGR	3
CC	GO:0031904	endosome lumen	2/30	39/19518	0.00163355886007319	0.00707875506031714	0.0034390712843646	CTSS, CTSB	2
CC	GO:0030139	endocytic vesicle	4/30	347/19518	0.0018674131330639	0.00738846065690499	0.00358953554181619	CTSS, CYBB, NCF2, MPEG1	4
CC	GO:0042581	specific granule	3/30	160/19518	0.00186567457409418	0.00738846065690499	0.00358953554181619	CYBB, LYZ, CTSZ	3
CC	GO:1990204	oxidoreductase complex	2/30	128/19518	0.0164649954139521	0.0436342308665893	0.021198816615347	CYBB, NCF2	2
CC	GO:0005793	endoplasmic reticulum-Golgi intermediate compartment	2/30	132/19518	0.0174481172856576	0.0441049631387457	0.0214275124560708	SERPINA1, CTSZ	2
CC	GO:0005884	actin filament	2/30	105/19518	0.0113041528175896	0.0321461845750204	0.0156175795506172	HCK, AIF1	2
CC	GO:0032587	ruffle membrane	2/30	101/19518	0.0104950665340631	0.0308080985354756	0.0149674972641987	AIF1, FGR	2
CC	GO:0005788	endoplasmic reticulum lumen	3/30	312/19518	0.0119373159190993	0.0329180529890315	0.0159925763509465	CST3, SERPINA1, CTSZ	3
CC	GO:0033116	endoplasmic reticulum-Golgi intermediate compartment membrane	2/30	80/19518	0.00669953261334998	0.0225799062153647	0.0109699949224444	SERPINA1, CTSZ	2
CC	GO:0019898	extrinsic component of membrane	3/30	288/19518	0.00961585498168884	0.0300482008301331	0.0145983161927772	HCK, FCN1, FGR	3
CC	GO:0101002	ficolin-1-rich granule	11/30	185/19518	1.92028233542265e-15	1.74745692523461e-13	8.48966927239486e-14	CTSS, FCER1G, MNDA, LILRB2, CTSB, FCN1, FPR1, CST3, SERPINA1, CTSZ, LGALS3	11
CC	GO:0031234	extrinsic component of cytoplasmic side of plasma membrane	2/30	80/19518	0.00669953261334998	0.0225799062153647	0.0109699949224444	HCK, FGR	2
CC	GO:0035580	specific granule lumen	2/30	62/19518	0.0040783757394405	0.0148452876915634	0.00721228551816847	LYZ, CTSZ	2
CC	GO:0035577	azurophil granule membrane	2/30	58/19518	0.0035786814862856	0.0135691673021662	0.00659230800105243	CD68, FPR1	2
MF	GO:0050786	RAGE receptor binding	4/28	10/18369	9.0100785263091e-10	1.02714895199924e-07	5.69057591135312e-08	S100A9, FPR1, S100A12, S100A8	4
MF	GO:0016175	superoxide-generating NAD(P)H oxidase activity	2/28	10/18369	0.000100070815803211	0.00570403650078303	0.00316013102536456	CYBB, NCF2	2
MF	GO:0035325	Toll-like receptor binding	2/28	13/18369	0.000172965802881235	0.00657270050948694	0.00364138532381548	S100A9, S100A8	2
MF	GO:0050664	oxidoreductase activity, acting on NAD(P)H, oxygen as acceptor	2/28	16/18369	0.000265349268800439	0.00756245416081252	0.00418972529684904	CYBB, NCF2	2
MF	GO:0004715	non-membrane spanning protein tyrosine kinase activity	2/28	43/18369	0.00194659868089253	0.0177752981004781	0.0098478105819823	HCK, FGR	2
MF	GO:0033293	monocarboxylic acid binding	2/28	80/18369	0.00657921909159388	0.032610042453987	0.0180665055146743	S100A9, S100A8	2
MF	GO:0004857	enzyme inhibitor activity	4/28	359/18369	0.00202700767812469	0.0177752981004781	0.0098478105819823	CST3, SERPINA1, LGALS3, ANXA5	4
MF	GO:0036041	long-chain fatty acid binding	2/28	19/18369	0.000377054433384786	0.00859684108117311	0.00476279284275519	S100A9, S100A8	2
MF	GO:0038187	pattern recognition receptor activity	2/28	27/18369	0.000768139168402066	0.0104683368072034	0.00579963258016806	FCN1, CD14	2
MF	GO:0061134	peptidase regulator activity	3/28	230/18369	0.00503804154983303	0.0261062153036802	0.0144632771765541	CTSS, CST3, SERPINA1	3
MF	GO:0051219	phosphoprotein binding	2/28	92/18369	0.00861783950784625	0.0377859116882489	0.0209340230959828	HCK, FGR	2
MF	GO:0016651	oxidoreductase activity, acting on NAD(P)H	2/28	87/18369	0.00773789816382498	0.0352848156270419	0.0195483743086105	CYBB, NCF2	2
MF	GO:0050840	extracellular matrix binding	2/28	55/18369	0.0031652824842974	0.0210807080416697	0.0116790626269638	CTSS, LGALS3	2
MF	GO:0001784	phosphotyrosine residue binding	2/28	47/18369	0.00232155849563758	0.0189041191787631	0.0104731962209214	HCK, FGR	2
MF	GO:0031406	carboxylic acid binding	3/28	200/18369	0.003408337943871	0.0210807080416697	0.0116790626269638	S100A9, FCN1, S100A8	3
MF	GO:0045309	protein phosphorylated amino acid binding	2/28	58/18369	0.00351345134027828	0.0210807080416697	0.0116790626269638	HCK, FGR	2
MF	GO:0043236	laminin binding	2/28	28/18369	0.000826447642673949	0.0104683368072034	0.00579963258016806	CTSS, LGALS3	2
MF	GO:0019865	immunoglobulin binding	2/28	24/18369	0.000605717074607725	0.0104683368072034	0.00579963258016806	FCER1G, LGALS3	2
MF	GO:0043394	proteoglycan binding	2/28	36/18369	0.00136707159770007	0.0141678329216189	0.00784921491502433	CTSS, CTSB	2
MF	GO:0043177	organic acid binding	3/28	212/18369	0.00401363820985156	0.0228777377961539	0.0126746469784786	S100A9, FCN1, S100A8	3
MF	GO:0005504	fatty acid binding	2/28	49/18369	0.00252083305294765	0.0191583312024021	0.010614033907148	S100A9, S100A8	2
MF	GO:0008234	cysteine-type peptidase activity	3/28	185/18369	0.00273561472879043	0.0194912549426318	0.0107984791925938	CTSS, CTSB, CTSZ	3
MF	GO:0004197	cysteine-type endopeptidase activity	3/28	118/18369	0.00075291236562616	0.0104683368072034	0.00579963258016806	CTSS, CTSB, CTSZ	3
MF	GO:0140375	immune receptor activity	3/28	141/18369	0.00126011872220223	0.0141678329216189	0.00784921491502433	FCER1G, LILRB2, FPR1	3
MF	GO:0005518	collagen binding	2/28	66/18369	0.00452504955960236	0.0245645547521271	0.0136091716078267	CTSS, CTSB	2
MF	GO:0001540	amyloid-beta binding	2/28	85/18369	0.00739806596376319	0.0351408133278752	0.0194685946414821	LILRB2, CST3	2
